# Supplementary material for: Effects of Allogeneic Mesenchymal Stem Cell Transplantation in Dogs with Inflammatory Bowel Disease Treated with and without Corticosteroids
Source: Animals (Basel). 2021 Jul 10;11(7):2061. doi: 10.3390/ani11072061 (PMC8300310; doi:10.3390/ani11072061)
Supplement: Supplementary file 1 [file animals-11-02061-s001.zip]

Archive with 1 entries (1 files):
- animals-1254244-supplementary.pdf
